# Supplementary material for: Humins Blending in Thermoreversible Diels–Alder Networks for Stiffness Tuning and Enhanced Healing Performance for Soft Robotics
Source: Polymers (Basel). 2022 Apr 20;14(9):1657. doi: 10.3390/polym14091657 (PMC9101211; doi:10.3390/polym14091657)
Supplement: Supplementary file 1 [file polymers-14-01657-s001.zip]

Archive with 1 entries (1 files):
- polymers-1669777-supplementary.pdf
